# Supplementary material for: Portuino—A Novel Portable Low-Cost Arduino-Based Photo- and Fluorimeter
Source: Sensors (Basel). 2022 Oct 18;22(20):7916. doi: 10.3390/s22207916 (PMC9609715; doi:10.3390/s22207916)
Supplement: Supplementary file 1 [file sensors-22-07916-s001.zip]

Archive with 4 entries (4 files):
- Excel Sheet S1-AutomaticDataTransformation_DiNonno_Ulber.xlsm
- STL-file S1-MeasuringChamber.stl
- STL-file S2-LidMeasuringChamber.stl
- STL-file S3-LidLED.stl
