# Supplementary material for: Portuino—A Novel Portable Low-Cost Arduino-Based Photo- and Fluorimeter
Source: Sensors (Basel). 2022 Oct 18;22(20):7916. doi: 10.3390/s22207916 (PMC9609715; doi:10.3390/s22207916)
Supplement: Supplementary file 1 [file sensors-22-07916-s001.zip › Excel Sheet S1-AutomaticDataTransformation_DiNonno_Ulber.xlsm]

## Sheet: Raw data
Probennummer	concentration	measured values
	-	1	2	3	4	5	6
	0	1.01567e-05	1.02822e-05	1.01741e-05	1.018e-05	1.01848e-05	1.01843e-05				Copy data from Excel Data Streamer - use only when Arduino is connected!
	1	7.71795e-06	7.72362e-06	7.70668e-06	7.7626e-06	7.78735e-06	7.78712e-06
	2	5.59695e-06	5.60648e-06	5.61338e-06	5.58467e-06	5.61849e-06	5.65178e-06
	3	4.71894e-06	4.71953e-06	4.72275e-06	4.72824e-06	4.74003e-06	4.7404e-06
	4	3.92329e-06	3.92188e-06	3.93643e-06	3.94007e-06	3.94205e-06	3.94239e-06				Delete data
	5	3.62734e-06	3.6513e-06	3.63813e-06	3.64543e-06	3.65134e-06	3.63691e-06
	6	3.325e-06	3.34114e-06	3.33542e-06	3.35002e-06	3.35099e-06	3.30743e-06
	7	3.06028e-06	3.04914e-06	3.05505e-06	3.06219e-06	3.06195e-06	3.05098e-06				Start calculation
	8	2.38328e-06	2.41537e-06	2.46008e-06	2.78957e-06	2.77074e-06	2.77898e-06				CAUTION! 6 measured values required!
	9	2.68394e-06	2.67764e-06	2.66614e-06	2.6712e-06	2.67906e-06	2.68013e-06
	10	2.71176e-06	2.70864e-06	2.71186e-06	2.68128e-06	2.68203e-06	2.68799e-06

## Sheet: Data input
Dateneingang (von USB-SERIAL CH340 (COM12))
Von der aktuellen Datenquelle kommende Daten werden unten angezeigt, sobald sie empfangen wurden.
Aktuelle Daten
TIME	CH1	CH2	CH3	CH4	CH5	CH6	CH7	CH8	CH9	CH10
2022-01-27 17:03:29	20
Verlaufsdaten
TIME	CH1	CH2	CH3	CH4	CH5	CH6	CH7	CH8	CH9	CH10
2022-01-27 17:03:29	20
2022-01-27 17:03:28	8
2022-01-27 17:03:27	11
2022-01-27 17:03:27	2
2022-01-27 17:03:26	14
2022-01-27 17:03:25	21
2022-01-27 17:03:25	13
2022-01-27 17:03:24	23
2022-01-27 17:03:24	27
2022-01-27 17:03:23	29
2022-01-27 17:03:23	28
2022-01-27 17:03:23	26
2022-01-27 17:03:22	3
2022-01-27 17:03:22	28
2022-01-27 17:03:22	16
2022-01-27 17:03:21	8
2022-01-27 17:03:20	1
2022-01-27 17:03:20	20
2022-01-27 17:03:19	13
2022-01-27 17:03:18	28

## Sheet: Datenausgang
Datenausgang (an Gerät)
Unten in die Kanäle eingegebene Daten werden als durch Kommas getrennte Zeichenfolge an das aktuell verbundene Gerät gesendet.
CH1	CH2	CH3	CH4	CH5	CH6	CH7	CH8	CH9	CH10

## Sheet: Einstellungen
Arbeitsmappeneinstellungen
Die unten stehenden Einstellungen beeinflussen, wie Daten aus Datenquellen in die aktuelle Arbeitsmappe gelesen werden. Löschen Sie den Inhalt eines Felds, um es auf seine Standardeinstellung zurückzusetzen.
Datenintervall (ms)	150	150
Datenzeilen	15	20
Datenkanäle	10	10
Datenrichtung	Neueste zuletzt	Neueste zuerst
WARNUNG: Das Ändern der Einstellungen kann zum Verlust von Inhalten und/oder benutzerdefinierten Formatierungen in den Arbeitsblättern "Dateneingang" und "Datenausgang" führen. Speichern Sie immer, bevor Sie Werte ändern.

## Sheet: Manifest
USB-SERIAL CH340
Dieses Manifest wurde für das verbundene Gerät generiert. Sie können den Gerätenamen und die Kanaldaten hier bearbeiten, woraufhin das Arbeitsblatt "Dateneingang" aktualisiert wird.
	Kanäle
								Datenquellen-ID
		ID	Name	Beschreibung	Maßeinheit	Aktiv		14B4544A-F420-475F-8210-02A60FAFB7F9		1
		CH1	CH1			ü		Datenintervall (ms)
		CH2	CH2			ü		150
		CH3	CH3			ü		Baudrate
		CH4	CH4			ü		9600
		CH5	CH5			ü
		CH6	CH6			ü
		CH7	CH7			ü
		CH8	CH8			ü
		CH9	CH9			ü
		CH10	CH10			ü
